# Supplementary material for: An Explanation of Exceptions from Chargaff’s Second Parity Rule/Strand Symmetry of DNA Molecules
Source: Genes (Basel). 2022 Oct 23;13(11):1929. doi: 10.3390/genes13111929 (PMC9689577; doi:10.3390/genes13111929)
Supplement: Supplementary file 1 [file genes-13-01929-s001.zip]

Archive with 3 entries (3 files):
- Supplementary Information_24_10_2022-10.25.pdf
- Supplemetary Table S10.pdf
- Supplemetary Table S9.pdf
